# Supplementary material for: Genomic epidemiology and genetic characteristics of clinical Campylobacter species cocirculating in West Bengal, India, 2019, using whole genome analysis
Source: Antimicrob Agents Chemother. 2024 Dec 4;69(1):e01108-24. doi: 10.1128/aac.01108-24 (PMC11784092; doi:10.1128/aac.01108-24)
Supplement: Tables S1 to S5 — Accession numbers of strains used, blast analysis of resistance and virulence genes, and primer information for in silico PCR. [file aac.01108-24-s0002.xlsx]

## Sheet: Table S1
Table S1. Accession numbers of Campylobacter genomes used in this study
	Species	Strain name	Sequence method	BioSample	Assemble status	Accession number	Contig number	Total length (bp)
Campylobacter	jejuni	BCH-10089	Illumina + ONT hybrid	SAMD00620662	complete	AP028330 (1634766 bp)	1	1634766
Campylobacter	jejuni	BCH-10091	Illumina + ONT hybrid	SAMD00620663	complete	AP028331 (1694039 bp)	1	1694039
Campylobacter	jejuni	BCH-10155	Illumina + ONT hybrid	SAMD00620664	complete	AP028332 (1694145 bp), AP028333 (87263 bp)	2	1781408
Campylobacter	jejuni	BCH-10172	Illumina + ONT hybrid	SAMD00620665	complete	AP028334 (1636300 bp)	1	1636300
Campylobacter	jejuni	BCH-10174	Illumina + ONT hybrid	SAMD00620666	complete	AP028335 (1704098 bp)	1	1704098
Campylobacter	jejuni	BCH-10190	Illumina + ONT hybrid	SAMD00620667	complete	AP028336 (1770410 bp)	1	1770410
Campylobacter	jejuni	BCH-10204	Illumina + ONT hybrid	SAMD00620668	complete	AP028337 (1606712 bp)	1	1606712
Campylobacter	jejuni	BCH-10255	Illumina	SAMD00620669	contig	BTDP01000000.1	40	1778224
Campylobacter	jejuni	BCH-10263	Illumina	SAMD00620670	contig	BTDQ01000000.1	24	1725201
Campylobacter	coli	BCH-10307	Illumina + ONT hybrid	SAMD00620671	complete	AP028338 (1799019 bp), AP028339 (103362 bp)	2	1902381
Campylobacter	jejuni	BCH-10312	Illumina + ONT hybrid	SAMD00620672	complete	AP028340 (1648194 bp)	1	1648194
Campylobacter	coli	BCH-10328	Illumina + ONT hybrid	SAMD00620673	complete	AP028341 (1728279 bp)	1	1728279
Campylobacter	jejuni	BCH-10330	Illumina + ONT hybrid	SAMD00620674	complete	AP028342 (1710056 bp), AP028343 (45331 bp)	2	1755387
Campylobacter	jejuni	BCH-10331	Illumina + ONT hybrid	SAMD00620675	complete	AP028344 (1727443 bp), AP028345 (50221 bp)	2	1777664
Campylobacter	jejuni	BCH-10335	Illumina + ONT hybrid	SAMD00620676	complete	AP028346 (1633411 bp), AP028347 (43592 bp)	2	1677003
Campylobacter	jejuni	BCH-10403	Illumina + ONT hybrid	SAMD00620677	complete	AP028348 (1739724 bp), AP028349 (47341 bp)	2	1787065
Campylobacter	jejuni	BCH-10412	Illumina	SAMD00620678	contig	BTDR01000000.1	21	1608267
Campylobacter	coli	BCH-10420	Illumina + ONT hybrid	SAMD00620679	complete	AP028350 (1674984 bp)	1	1674984
Campylobacter	coli	BCH-10425	Illumina	SAMD00620680	contig	BTDS01000000.1	12	1657301
Campylobacter	jejuni	BCH-10431	Illumina	SAMD00620681	contig	BTDT01000000.1	31	1783926
Campylobacter	jejuni	BCH-10432	Illumina	SAMD00620682	contig	BTDU01000000.1	35	1781681
Campylobacter	jejuni	BCH-10440	Illumina	SAMD00620772	contig	BTDV01000000.1	28	1696863
Campylobacter	coli	BCH-10456	Illumina	SAMD00620773	contig	BTDW01000000.1	21	1689035
Campylobacter	coli	BCH-10460	Illumina + ONT hybrid	SAMD00620683	complete	AP028351 (1725299 bp)	1	1725299
Campylobacter	jejuni	BCH-10518	Illumina + ONT hybrid	SAMD00620684	complete	AP028352 (1655063 bp)	1	1655063
Campylobacter	jejuni	BCH-10525	Illumina + ONT hybrid	SAMD00620685	complete	AP028353 (1621032 bp), AP028354 (40882 bp)	2	1661914
Campylobacter	jejuni	BCH-10539	Illumina + ONT hybrid	SAMD00620686	complete	AP028355 (1706314 bp), AP028356 (45732 bp)	2	1752046
Campylobacter	jejuni	BCH-10544	Illumina + ONT hybrid	SAMD00620687	complete	AP028357 (1640912 bp)	1	1640912
Campylobacter	jejuni	BCH-10569	Illumina + ONT hybrid	SAMD00620688	complete	AP028358 (1759483 bp)	1	1759483
Campylobacter	jejuni	BCH-10570	Illumina + ONT hybrid	SAMD00620689	complete	AP028359 (1821325 bp)	1	1821325
Campylobacter	jejuni	BCH-10579	Illumina + ONT hybrid	SAMD00620690	complete	AP028360 (1696873 bp)	1	1696873
Campylobacter	jejuni	BCH-10583	Illumina	SAMD00620691	contig	BTDX01000000.1	24	1665779
Campylobacter	jejuni	BCH-10589	Illumina	SAMD00620692	contig	BTDY01000000.1	33	1678669
Campylobacter	jejuni	BCH-10605	Illumina + ONT hybrid	SAMD00620693	complete	AP028361 (1702616 bp)	1	1702616
Campylobacter	jejuni	BCH-10611	Illumina + ONT hybrid	SAMD00620694	complete	AP028362 (1678366 bp)	1	1678366
Campylobacter	jejuni	BCH-10617	Illumina + ONT hybrid	SAMD00620695	complete	AP028363 (1726091 bp), AP028364 (51593 bp)	2	1777684
Campylobacter	jejuni	BCH-10628	Illumina + ONT hybrid	SAMD00620696	contig	BTDZ01000000.1	3	1899262
Campylobacter	jejuni	BCH-10632	Illumina + ONT hybrid	SAMD00620697	complete	AP028365 (1730701 bp), AP028366 (87271 bp)	2	1817972
Campylobacter	jejuni	BCH-10642	Illumina + ONT hybrid	SAMD00620698	complete	AP028367 (1740060 bp), AP028368 (46295 bp)	2	1786355
Campylobacter	jejuni	BCH-10646	Illumina	SAMD00620699	contig	BTEA01000000.1	24	1673505
Campylobacter	jejuni	BCH-10666	Illumina + ONT hybrid	SAMD00620700	complete	AP028369 (1693323 bp)	1	1693323
Campylobacter	jejuni	BCH-10711	Illumina	SAMD00620701	contig	BTEB01000000.1	21	1645891
Campylobacter	jejuni	BCH-10767	Illumina + ONT hybrid	SAMD00620702	complete	AP028370 (1642684 bp)	1	1642684
Campylobacter	jejuni	BCH-10776	Illumina	SAMD00620703	contig	BTEC01000000.1	17	1657565
Campylobacter	jejuni	BCH-10778	Illumina	SAMD00620704	contig	BTED01000000.1	19	1620436
Campylobacter	jejuni	BCH-10800	Illumina	SAMD00620705	contig	BTEE01000000.1	18	1629883
Campylobacter	jejuni	BCH-10834	Illumina	SAMD00620706	contig	BTEF01000000.1	28	1750973
Campylobacter	coli	BCH-10879	Illumina + ONT hybrid	SAMD00620707	complete	AP028371 (1666919 bp), AP028372 (51593 bp), AP028373 (31960 bp)	3	1750472
Campylobacter	jejuni	BCH-10881	Illumina + ONT hybrid	SAMD00620708	complete	AP028374 (1681176 bp), AP028375 (47498 bp)	2	1728674
Campylobacter	jejuni	BCH-10885	Illumina	SAMD00620709	contig	BTEG01000000.1	35	1749612
Campylobacter	jejuni	BCH-10892	Illumina	SAMD00620710	contig	BTEH01000000.1	22	1620877
Campylobacter	jejuni	BCH-10904	Illumina	SAMD00620711	contig	BTEI01000000.1	32	1749628
Campylobacter	jejuni	BCH-10927	Illumina + ONT hybrid	SAMD00620712	complete	AP028376 (1657130 bp), AP028377 (89402 bp)	2	1746532
Campylobacter	jejuni	BCH-10948	Illumina	SAMD00620713	contig	BTEJ01000000.1	16	1633764
Campylobacter	jejuni	BCH-10954	Illumina	SAMD00620714	contig	BTEK01000000.1	16	1669328
Campylobacter	lari	BCH-10973	Illumina + ONT hybrid	SAMD00620715	complete	AP028378 (1461546 bp), AP028379 (46019 bp)	2	1507565
Campylobacter	jejuni	BCH-10998	Illumina + ONT hybrid	SAMD00620716	complete	AP028380 (1639640 bp)	1	1639640
Campylobacter	jejuni	BCH-11000	Illumina + ONT hybrid	SAMD00620717	complete	AP028381 (1768898 bp)	1	1768898
Campylobacter	coli	BCH-11033	Illumina	SAMD00620718	contig	BTEL01000000.1	169	2054320
Campylobacter	coli	BCH-11051	Illumina + ONT hybrid	SAMD00620719	complete	AP028382 (1690596 bp)	1	1690596
Campylobacter	jejuni	BCH-11107	Illumina + ONT hybrid	SAMD00620720	complete	AP028383 (1654288 bp)	1	1654288
Campylobacter	jejuni	BCH-11111	Illumina	SAMD00620721	contig	BTEM01000000.1	22	1705816
Campylobacter	jejuni	BCH-11199	Illumina	SAMD00620722	contig	BTEN01000000.1	36	1712208
Campylobacter	jejuni	BCH-11200	Illumina	SAMD00620723	contig	BTEO01000000.1	30	1713494
Campylobacter	jejuni	BCH-11253	Illumina + ONT hybrid	SAMD00620724	complete	AP028384 (1718159 bp)	1	1718159
Campylobacter	jejuni	BCH-11311	Illumina	SAMD00620725	contig	BTEP01000000.1	17	1631072
Campylobacter	jejuni	BCH-11320	Illumina + ONT hybrid	SAMD00620726	complete	AP028385 (1797337 bp)	1	1797337
Campylobacter	jejuni	BCH-11348	Illumina + ONT hybrid	SAMD00620727	complete	AP028386 (1720098 bp)	1	1720098
Campylobacter	jejuni	BCH-11353	Illumina + ONT hybrid	SAMD00620728	complete	AP028387 (1794024 bp)	1	1794024
Campylobacter	jejuni	BCH-11387	Illumina	SAMD00620729	contig	BTEQ01000000.1	26	1673952
Campylobacter	jejuni	BCH-11399	Illumina + ONT hybrid	SAMD00620730	complete	AP028388 (1628074 bp), AP028389 (31643 bp)	2	1659717
Campylobacter	jejuni	BCH-11411	Illumina + ONT hybrid	SAMD00620731	complete	AP028390 (1813825 bp), AP028391 (39148 bp)	2	1852973
Campylobacter	jejuni	BCH-11417	Illumina	SAMD00620732	contig	BTER01000000.1	42	1773389
Campylobacter	coli	BCH-11426	Illumina	SAMD00620733	contig	BTES01000000.1	14	1671757
Campylobacter	jejuni	BCH-11428	Illumina	SAMD00620734	contig	BTET01000000.1	18	1608062
Campylobacter	jejuni	BCH-11447	Illumina + ONT hybrid	SAMD00620735	complete	AP028392 (1837018 bp)	1	1837018
Campylobacter	jejuni	BCH-11457	Illumina + ONT hybrid	SAMD00620736	complete	AP028393 (1741018 bp), AP028394 (47442 bp)	2	1788460
Campylobacter	coli	BCH-11476	Illumina + ONT hybrid	SAMD00620737	complete	AP028395 (1605648 bp)	1	1605648
Campylobacter	jejuni	BCH-11505	Illumina + ONT hybrid	SAMD00620738	complete	AP028396 (1740308 bp), AP028397 (51593 bp)	2	1791901
Campylobacter	jejuni	BCH-11511	Illumina + ONT hybrid	SAMD00620739	complete	AP028398 (1789392 bp)	1	1789392
Campylobacter	jejuni	BCH-11515	Illumina + ONT hybrid	SAMD00620740	complete	AP028399 (1701396 bp), AP028400 (154240 bp)	2	1855636
Campylobacter	jejuni	BCH-11527	Illumina + ONT hybrid	SAMD00620741	complete	AP028401 (1655236 bp)	1	1655236
Campylobacter	jejuni	BCH-11531	Illumina + ONT hybrid	SAMD00620742	complete	AP028402 (1740165 bp), AP028403 (54765 bp)	2	1794930
Campylobacter	jejuni	BCH-11533	Illumina	SAMD00620743	contig	BTEU01000000.1	25	1662400
Campylobacter	coli	BCH-11568	Illumina + ONT hybrid	SAMD00620744	complete	AP028404 (1674309 bp), AP028405 (53140 bp), AP028406 (40237 bp)	3	1767686
Campylobacter	jejuni	BCH-11595	Illumina	SAMD00620745	contig	BTEV01000000.1	16	1631471
Campylobacter	jejuni	BCH-11614	Illumina	SAMD00620746	contig	BTEW01000000.1	34	1748144
Campylobacter	jejuni	BCH-11616	Illumina	SAMD00620747	contig	BTEX01000000.1	30	1746772
Campylobacter	jejuni	BCH-11687	Illumina	SAMD00620748	contig	BTEY01000000.1	35	1760756
Campylobacter	jejuni	BCH-11728	Illumina	SAMD00620749	contig	BTEZ01000000.1	22	1612480
Campylobacter	jejuni	BCH-12161	Illumina	SAMD00620750	contig	BTFA01000000.1	24	1679843
Campylobacter	jejuni	BCH-12339	Illumina	SAMD00620751	contig	BTFB01000000.1	27	1630580
Campylobacter	jejuni	BCH-12340	Illumina	SAMD00620752	contig	BTFC01000000.1	14	1606708
Campylobacter	jejuni	BCH-12599	Illumina	SAMD00620753	contig	BTFD01000000.1	20	1656415
Campylobacter	coli	IDH-11847	Illumina + ONT hybrid	SAMD00620754	complete	AP028407 (1670990 bp)	1	1670990
Campylobacter	coli	IDH-11848	Illumina	SAMD00620755	contig	BTFE01000000.1	24	1768148
Campylobacter	jejuni	IDH-11849	Illumina	SAMD00620756	contig	BTFF01000000.1	16	1656177
Campylobacter	jejuni	IDH-11854	Illumina	SAMD00620757	contig	BTFG01000000.1	14	1609645
Campylobacter	jejuni	IDH-11860	Illumina + ONT hybrid	SAMD00620758	complete	AP028408 (1646782 bp)	1	1646782
Campylobacter	coli	IDH-11999	Illumina + ONT hybrid	SAMD00620759	complete	AP028409 (1814413 bp), AP028410 (43256 bp), AP028411 (31232 bp)	3	1888901
Campylobacter	coli	IDH-12026	Illumina	SAMD00620760	contig	BTFH01000000.1	28	1724122
Campylobacter	coli	IDH-12030	Illumina	SAMD00620761	contig	BTFI01000000.1	27	1725292
Campylobacter	coli	IDH-12041	Illumina	SAMD00620762	contig	BTFJ01000000.1	26	1727678
Campylobacter	jejuni	IDH-12128	Illumina + ONT hybrid	SAMD00620763	complete	AP028412 (1731982 bp)	1	1731982
Campylobacter	jejuni	IDH-12131	Illumina	SAMD00620764	contig	BTFK01000000.1	17	1631296
Campylobacter	jejuni	IDH-12235	Illumina	SAMD00620765	contig	BTFL01000000.1	32	1747202
Campylobacter	coli	IDH-12384	Illumina	SAMD00620766	contig	BTFM01000000.1	19	1711747
Campylobacter	coli	IDH-12399	Illumina	SAMD00620767	contig	BTFN01000000.1	24	1733166
Campylobacter	lari	IDH-12421	Illumina	SAMD00620768	contig	BTFO01000000.1	22	1471730
Campylobacter	jejuni	IDH-12448	Illumina + ONT hybrid	SAMD00620769	complete	AP028413 (1717730 bp)	1	1717730
Campylobacter	jejuni	IDH-12583	Illumina + ONT hybrid	SAMD00620770	complete	AP028414 (1629728 bp)	1	1629728
Campylobacter	jejuni	IDH-12585	Illumina	SAMD00620771	contig	BTFP01000000.1	28	1751841

## Sheet: Table S2
Table S2. Multilocus sequence typing (MLST), Penner typing, and antibiotic resistance genotype of the 112 Campylobacter isolates in this study.
Strain		Species	ST	CC	Penner	ant(6)-Ia_3	blaOXA-61_1	blaOXA-193_1	blaOXA-450_1	blaOXA-489_1	blaOXA-184_1	blaOXA-447_1	blaOXA-449_1	tet(O)_1	tet(O/32/O)_4	tet(W)_4	23S (A2075G)	gyrA (T86I)	gyrA (D90N)	gyrA (P104S)
BCH-10089	Campylobacter	jejuni	2042	.	HS6	.	.	100	.	.	.	.	.	.	.	.	.	○	.	.
BCH-10091	Campylobacter	jejuni	12268	.	HS1	.	.	100	.	.	.	.	.	100	.	.	.	○	.	.
BCH-10155	Campylobacter	jejuni	3738	ST-460	HS4	.	.	100	.	.	.	.	.	100	.	.	.	○	.	.
BCH-10172	Campylobacter	jejuni	12664	.	HS15	.	.	100	.	.	.	.	.	100	.	.	.	○	.	.
BCH-10174	BCH-10089_S88	jejuni	257	ST-257	HS11	.	.	100	.	.	.	.	.	100	.	.	○	○	.	.
BCH-10190	Campylobacter	jejuni	2118	.	HS23	.	.	.	.	.	.	.	.	99.95	.	.	.	○	.	.
BCH-10204	Campylobacter	jejuni	10709	ST-353	.	.	.	.	.	.	.	.	.	100	.	.	○	○	.	.
BCH-10255	Campylobacter	jejuni	3738	ST-460	HS4	.	.	100	.	.	.	.	.	100	.	.	.	○	.	.
BCH-10263	Campylobacter	jejuni	10709	ST-353	.	.	.	100	.	.	.	.	.	99.95	.	.	.	○	.	.
BCH-10307	Campylobacter	coli	860	ST-828	.	.	.	100	.	.	.	.	.	100	.	.	.	.	.	.
BCH-10312	Campylobacter	jejuni	305	ST-574	HS31	.	.	100	.	.	.	.	.	100	.	.	.	○	.	.
BCH-10328	Campylobacter	coli	12264	.	HS31	.	.	.	100	.	.	.	.	.	.	100	.	.	.	.
BCH-10330	Campylobacter	jejuni	5866	ST-353	HS1	.	.	100	.	.	.	.	.	100	.	.	.	○	.	.
BCH-10331	Campylobacter	jejuni	9019	.	HS15	.	100	.	.	.	.	.	.	.	.	.	.	○	.	○
BCH-10335	Campylobacter	jejuni	10709	ST-353	.	.	.	.	.	100	.	.	.	100	.	.	.	○	.	.
BCH-10403	Campylobacter	jejuni	10353	ST-353	.	.	.	.	.	100	.	.	.	100	.	.	.	○	.	.
BCH-10412	Campylobacter	jejuni	2042	.	HS6	.	.	100	.	.	.	.	.	.	.	.	.	○	.	.
BCH-10420	Campylobacter	coli	7123	ST-828	.	.	.	100	.	.	.	.	.	.	.	.	.	.	.	.
BCH-10425	Campylobacter	coli	7123	ST-828	.	.	.	100	.	.	.	.	.	.	.	.	.	.	.	.
BCH-10431	Campylobacter	jejuni	3738	ST-460	HS4	.	.	.	.	.	.	.	.	100	.	.	.	○	.	.
BCH-10432	Campylobacter	jejuni	3738	ST-460	HS4	.	.	.	.	.	.	.	.	100	.	.	.	○	.	.
BCH-10440	Campylobacter	jejuni	588	.	HS52	.	.	100	.	.	.	.	.	.	.	.	.	○	○	.
BCH-10456	Campylobacter	coli	860	ST-828	.	.	.	.	.	.	.	.	.	.	.	.	.	.	.	.
BCH-10460	Campylobacter	coli	1628	ST-828	.	.	.	.	.	.	.	.	.	100	.	.	.	.	.	.
BCH-10518	Campylobacter	jejuni	2131	.	HS15	.	.	.	.	.	.	.	.	100	.	.	.	○	.	.
BCH-10525	Campylobacter	jejuni	12667	.	HS29	.	.	.	.	.	.	99.87	.	100	.	.	.	○	.	.
BCH-10539	Campylobacter	jejuni	1232	ST-353	HS1	.	.	.	.	.	.	.	.	100	.	.	.	○	.	.
BCH-10544	Campylobacter	jejuni	12670	ST-353	HS31	.	.	100	.	.	.	.	.	.	.	.	.	○	.	.
BCH-10569	Campylobacter	jejuni	1043	ST-403	.	.	.	.	.	.	.	.	.	.	.	.	○	○	.	.
BCH-10570	Campylobacter	jejuni	10277	.	HS23	.	.	100	.	.	.	.	.	100	.	.	○	○	.	.
BCH-10579	Campylobacter	jejuni	5	ST-353	.	.	.	.	.	.	.	.	.	.	.	.	.	○	.	.
BCH-10583	Campylobacter	jejuni	12268	.	HS1	.	.	.	.	.	.	.	.	100	.	.	.	○	.	.
BCH-10589	Campylobacter	jejuni	5	ST-353	.	.	.	.	.	.	.	.	.	.	.	.	.	○	.	.
BCH-10605	Campylobacter	jejuni	11088	.	.	.	.	.	.	.	.	.	.	.	.	.	.	○	.	.
BCH-10611	Campylobacter	jejuni	354	ST-354	HS53	.	.	100	.	.	.	.	.	100	.	.	.	○	.	.
BCH-10617	Campylobacter	jejuni	2146	ST-464	HS2	.	.	.	.	.	.	.	.	100	.	.	.	○	.	.
BCH-10628	Campylobacter	jejuni	2274	.	HS4	.	.	100	.	.	.	.	.	100	.	.	.	○	.	.
BCH-10632	Campylobacter	jejuni	3738	ST-460	HS4	.	.	.	.	.	.	.	.	100	.	.	.	○	.	.
BCH-10642	Campylobacter	jejuni	2076	ST-353	HS2	.	.	.	.	.	.	.	.	100	.	.	.	○	.	.
BCH-10646	Campylobacter	jejuni	5	ST-353	.	.	.	.	.	.	.	.	.	.	.	.	.	○	.	.
BCH-10666	Campylobacter	jejuni	986	.	.	.	100	.	.	.	.	.	.	.	.	.	.	○	.	○
BCH-10711	Campylobacter	jejuni	354	ST-354	HS53	.	.	100	.	.	.	.	.	100	.	.	.	○	.	.
BCH-10767	Campylobacter	jejuni	3578	.	.	.	.	.	.	.	.	.	99.87	.	.	.	○	○	.	.
BCH-10776	Campylobacter	jejuni	986	.	HS58	.	100	.	.	.	.	.	.	.	.	.	.	○	○	○
BCH-10778	Campylobacter	jejuni	12670	ST-353	HS31	.	.	100	.	.	.	.	.	.	.	.	.	○	.	.
BCH-10800	Campylobacter	jejuni	2131	.	HS15	.	.	.	.	.	.	.	.	100	.	.	.	○	.	.
BCH-10834	Campylobacter	jejuni	9019	.	HS15	.	100	.	.	.	.	.	.	.	.	.	.	○	.	○
BCH-10879	Campylobacter	coli	830	ST-828	.	.	.	100	.	.	.	.	.	100	.	.	.	.	.	.
BCH-10881	Campylobacter	jejuni	2398	.	HS42	.	.	.	.	.	.	.	.	100	.	.	○	○	.	.
BCH-10885	Campylobacter	jejuni	2076	ST-353	HS2	.	.	.	.	.	.	.	.	100	.	.	.	○	.	.
BCH-10892	Campylobacter	jejuni	12670	ST-353	HS31	.	.	100	.	.	.	.	.	.	.	.	.	○	.	.
BCH-10904	Campylobacter	jejuni	2076	ST-353	HS2	.	.	.	.	.	.	.	.	100	.	.	.	○	.	.
BCH-10927	Campylobacter	jejuni	5326	.	HS4	.	.	.	.	.	.	.	.	.	.	.	.	○	.	.
BCH-10948	Campylobacter	jejuni	2131	.	HS15	.	.	.	.	.	.	.	.	100	.	.	.	○	.	.
BCH-10954	Campylobacter	jejuni	2131	.	HS15	.	.	.	.	.	.	.	.	100	.	.	.	○	.	.
BCH-10973	Campylobacter	lari	328	.	.	.	.	.	.	.	.	.	.	.	.	.	.	.	.	.
BCH-10998	Campylobacter	jejuni	45	ST-45	.	.	.	.	.	.	.	.	.	.	.	.	.	.	.	.
BCH-11000	Campylobacter	jejuni	12672	.	HS4	.	.	.	.	.	.	.	.	100	.	.	.	○	.	.
BCH-11033	Campylobacter	coli	830	ST-828	.	.	.	100	.	.	.	.	.	100	.	.	.	.	.	.
BCH-11051	Campylobacter	coli	872	ST-828	HS37	.	.	.	.	.	.	.	.	100	.	.	○	.	.	.
BCH-11107	Campylobacter	jejuni	9060	.	.	.	100	.	.	.	.	.	.	.	.	.	.	○	.	.
BCH-11111	Campylobacter	jejuni	2398	.	HS42	.	.	.	.	.	.	.	.	100	.	.	○	○	.	.
BCH-11199	Campylobacter	jejuni	354	ST-354	HS53	.	.	100	.	.	.	.	.	100	.	.	○	○	.	.
BCH-11200	Campylobacter	jejuni	354	ST-354	HS53	.	.	100	.	.	.	.	.	100	.	.	○	○	.	.
BCH-11253	Campylobacter	jejuni	132	ST-508	HS4	.	.	.	.	.	.	.	.	.	.	.	.	○	.	.
BCH-11311	Campylobacter	jejuni	2131	.	HS15	.	.	.	.	.	.	.	.	100	.	.	.	○	.	.
BCH-11320	Campylobacter	jejuni	11372	.	HS10	.	.	.	.	.	.	.	.	100	.	.	.	○	.	.
BCH-11348	Campylobacter	jejuni	588	.	HS52	.	.	100	.	.	.	.	.	.	.	.	.	○	○	.
BCH-11353	Campylobacter	jejuni	10594	ST-403	HS33	.	.	.	.	.	.	.	.	.	.	.	.	○	.	.
BCH-11387	Campylobacter	jejuni	5	ST-353	.	.	.	.	.	.	.	.	.	.	.	.	.	○	.	.
BCH-11399	Campylobacter	jejuni	2109	ST-45	HS55	.	.	100	.	.	.	.	.	.	.	.	.	○	○	.
BCH-11411	Campylobacter	jejuni	985	ST-403	HS23	.	100	.	.	.	.	.	.	.	.	.	.	○	.	.
BCH-11417	Campylobacter	jejuni	2146	ST-464	HS2	.	.	.	.	.	.	.	.	100	.	.	.	○	.	.
BCH-11426	Campylobacter	coli	860	ST-828	.	.	.	100	.	.	.	.	.	.	.	.	.	.	.	.
BCH-11428	Campylobacter	jejuni	2042	.	HS6	.	.	100	.	.	.	.	.	.	.	.	.	○	.	.
BCH-11447	Campylobacter	jejuni	5221	.	HS4	.	.	.	.	.	.	.	.	.	.	.	.	○	.	.
BCH-11457	Campylobacter	jejuni	2076	ST-353	.	.	.	100	.	.	.	.	.	100	.	.	.	○	.	.
BCH-11476	Campylobacter	coli	11954	.	HS15	.	.	.	.	.	.	.	.	.	.	.	.	.	.	.
BCH-11505	Campylobacter	jejuni	2118	.	HS23	.	.	100	.	.	.	.	.	100	.	.	○	○	.	.
BCH-11511	Campylobacter	jejuni	12673	.	HS8	.	.	100	.	.	.	.	.	100	.	.	○	○	.	.
BCH-11515	Campylobacter	jejuni	5144	ST-460	HS4	.	.	.	.	.	.	.	.	100	.	.	.	○	.	.
BCH-11527	Campylobacter	jejuni	51	ST-443	HS37	.	.	.	.	.	100	.	.	99.95	.	.	.	○	.	.
BCH-11531	Campylobacter	jejuni	4698	.	HS6	.	100	.	.	.	.	.	.	.	.	.	○	○	.	.
BCH-11533	Campylobacter	jejuni	12268	.	HS1	.	.	.	.	.	.	.	.	100	.	.	.	○	.	.
BCH-11568	Campylobacter	coli	825	ST-828	.	.	.	.	.	.	.	.	.	91.72	.	.	.	.	.	.
BCH-11595	Campylobacter	jejuni	2131	.	HS15	.	.	.	.	.	.	.	.	100	.	.	.	○	.	.
BCH-11614	Campylobacter	jejuni	2274	.	HS8	.	.	100	.	.	.	.	.	100	.	.	.	○	.	.
BCH-11616	Campylobacter	jejuni	2274	.	HS15	.	.	100	.	.	.	.	.	100	.	.	.	○	.	.
BCH-11687	Campylobacter	jejuni	2274	.	HS8	.	.	100	.	.	.	.	.	100	.	.	.	○	.	.
BCH-11728	Campylobacter	jejuni	45	ST-45	.	.	.	.	.	.	.	.	100	.	.	.	.	○	.	.
BCH-12161	Campylobacter	jejuni	3748	ST-41	HS55	.	100	.	.	.	.	.	.	.	.	.	.	○	○	.
BCH-12339	Campylobacter	jejuni	9060	.	.	.	100	.	.	.	.	.	.	.	.	.	.	○	.	.
BCH-12340	Campylobacter	jejuni	2042	.	HS6	.	.	100	.	.	.	.	.	.	.	.	.	○	.	.
BCH-12599	Campylobacter	jejuni	986	.	HS15	.	100	.	.	.	.	.	.	.	.	.	.	○	○	○
IDH-11847	Campylobacter	coli	1593	ST-828	.	100	.	.	.	.	.	.	.	.	*100	.	.	.	.	.
IDH-11848	Campylobacter	coli	860	ST-828	.	.	.	.	.	.	.	.	.	.	.	.	○	.	.	.
IDH-11849	Campylobacter	jejuni	986	.	HS15	.	100	.	.	.	.	.	.	.	.	.	.	○	○	○
IDH-11854	Campylobacter	jejuni	2042	.	HS6	.	.	100	.	.	.	.	.	.	.	.	.	○	.	.
IDH-11860	Campylobacter	jejuni	12676	ST-48	HS10	.	.	100	.	.	.	.	.	.	.	.	.	○	.	.
IDH-11999	Campylobacter	coli	825	ST-828	.	.	.	100	.	.	.	.	.	.	.	.	.	.	.	.
IDH-12026	Campylobacter	coli	830	ST-828	.	.	.	100	.	.	.	.	.	100	.	.	.	.	.	.
IDH-12030	Campylobacter	coli	830	ST-828	.	.	.	100	.	.	.	.	.	100	.	.	.	.	.	.
IDH-12041	Campylobacter	coli	830	ST-828	.	.	.	100	.	.	.	.	.	100	.	.	.	.	.	.
IDH-12128	Campylobacter	jejuni	2315	ST-464	HS2	.	.	.	.	.	.	.	.	.	.	.	.	○	.	.
IDH-12131	Campylobacter	jejuni	2131	.	HS15	.	.	.	.	.	.	.	.	100	.	.	.	○	.	.
IDH-12235	Campylobacter	jejuni	2274	.	HS4	.	.	100	.	.	.	.	.	100	.	.	.	○	.	.
IDH-12384	Campylobacter	coli	830	ST-828	.	.	.	100	.	.	.	.	.	100	.	.	.	○	.	.
IDH-12399	Campylobacter	coli	830	ST-828	.	.	.	100	.	.	.	.	.	.	.	.	.	.	.	.
IDH-12421	Campylobacter	lari	328	.	.	.	.	.	.	.	.	.	.	.	.	.	.	.	.	.
IDH-12448	Campylobacter	jejuni	1818	ST-45	.	.	.	100	.	.	.	.	.	.	.	.	.	.	.	.
IDH-12583	Campylobacter	jejuni	22	ST-22	HS19	.	.	100	.	.	.	.	.	.	.	.	.	○	.	.
IDH-12585	Campylobacter	jejuni	9019	.	HS15	.	100	.	.	.	.	.	.	.	.	.	.	○	.	○
Novel STs are shown in bold.
The numbers in the cells indicate coverage against the genes in the resfinder database.
Blue cells indicate the blaOXA60-like subfamily, and green cells indicate the blaOXA184-like subfamily.
*The hit of tet(O/32/O)_4 had 61% coverage in the short read, but 100% coverage was confirmed in the long read.

## Sheet: Table S3
Table S3. Multilocus sequence typing (MLST), Penner typing, and virulence resistance genotype of the 112 Campylobacter isolates in this study.
						Cj1135	Cj1135	Cj1136	Cj1136	Cj1137c	Cj1137c	Cj1138	Cj1138	Cj1416c	Cj1416c	Cj1417c	Cj1417c	Cj1419c	Cj1419c	Cj1420c	Cj1420c	Cj1421c	Cj1421c	Cj1422c	Cj1422c	Cj1426c	Cj1426c	Cj1427c	Cj1427c	Cj1432c	Cj1432c	Cj1434c	Cj1434c	Cj1435c	Cj1435c	Cj1436c	Cj1436c	Cj1437c	Cj1437c	Cj1440c	Cj1440c	Cjp54	Cjp54	cadF	cadF	cdtA	cdtA	cdtB	cdtB
Strain		Species	ST	CC	Penner	%coverage	%identity	%coverage	%identity	%coverage	%identity	%coverage	%identity	%coverage	%identity	%coverage	%identity	%coverage	%identity	%coverage	%identity	%coverage	%identity	%coverage	%identity	%coverage	%identity	%coverage	%identity	%coverage	%identity	%coverage	%identity	%coverage	%identity	%coverage	%identity	%coverage	%identity	%coverage	%identity	%coverage	%identity	%coverage	%identity	%coverage	%identity	%coverage	%identity
BCH-10089	Campylobacter	jejuni	2042	.	HS6	99.94	89.03	98.29	79.34	.	.	.	.	.	.	.	.	99.34	83.05	99.22	82.44	.	.	.	.	.	.	100	96.5	.	.	.	.	.	.	.	.	.	.	.	.	.	.	100	97.92	99.88	99.26	99.87	97.75
BCH-10091	Campylobacter	jejuni	12268	.	HS1	100	93.99	96.68	79.31	.	.	.	.	99.87	99.21	100	98.51	100	99.74	100	99.74	.	.	.	.	.	.	.	.	.	.	.	.	.	.	.	.	.	.	.	.	.	.	100	99.38	100	99.63	100	99.62
BCH-10155	Campylobacter	jejuni	3738	ST-460	HS4	100	94.7	98.12	79.29	.	.	.	.	99.87	98.82	100	99.17	100	97.77	100	98.58	.	.	.	.	.	.	100	96.92	.	.	.	.	.	.	.	.	.	.	.	.	.	.	100	98.96	100	99.38	100	99.75
BCH-10172	Campylobacter	jejuni	12664	.	HS15	100	93.99	96.68	79.31	.	.	.	.	99.87	99.08	100	98.51	100	99.87	100	99.61	.	.	.	.	.	.	.	.	.	.	.	.	.	.	.	.	.	.	.	.	.	.	100	100	100	99.5	100	99.62
BCH-10174	Campylobacter	jejuni	257	ST-257	HS11	.	.	.	.	.	.	.	.	.	.	.	.	.	.	.	.	.	.	.	.	.	.	.	.	.	.	.	.	.	.	.	.	.	.	.	.	.	.	100	100	100	99.26	100	99.75
BCH-10190	Campylobacter	jejuni	2118	.	HS23	.	.	.	.	.	.	.	.	100	98.95	100	99	99.87	98.03	100	99.48	.	.	.	.	.	.	100	96.18	.	.	.	.	.	.	.	.	.	.	.	.	.	.	100	99.06	100	99.38	100	99.75
BCH-10204	Campylobacter	jejuni	10709	ST-353	.	.	.	.	.	.	.	.	.	100	98.95	100	99	100	99.08	100	98.58	.	.	.	.	.	.	99.58	96.49	.	.	.	.	.	.	.	.	.	.	.	.	.	.	100	99.17	100	99.63	100	99.62
BCH-10255	Campylobacter	jejuni	3738	ST-460	HS4	100	94.7	98.12	79.29	.	.	.	.	99.87	98.82	100	99.17	100	97.77	100	98.58	.	.	.	.	.	.	100	96.92	.	.	.	.	.	.	.	.	.	.	.	.	.	.	100	98.96	100	99.38	100	99.75
BCH-10263	Campylobacter	jejuni	10709	ST-353	.	.	.	.	.	.	.	.	.	100	98.95	100	99	100	99.08	100	98.58	.	.	.	.	.	.	99.58	96.49	.	.	.	.	.	.	.	.	.	.	.	.	.	.	100	99.17	100	99.38	100	99.75
BCH-10307	Campylobacter	coli	860	ST-828	.	99.74	78.93	97.36	73.42	91.77	76.38	.	.	.	.	.	.	.	.	.	.	.	.	.	.	.	.	.	.	.	.	.	.	.	.	.	.	.	.	.	.	.	.	99.48	82.7	.	.	.	.
BCH-10312	Campylobacter	jejuni	305	ST-574	HS31	99.94	90.7	96.68	79.23	.	.	.	.	99.87	99.21	100	98.34	100	99.74	100	99.61	.	.	.	.	.	.	.	.	.	.	.	.	.	.	.	.	.	.	.	.	.	.	100	99.38	100	99.38	100	99.75
BCH-10328	Campylobacter	coli	12264	.	HS31	.	.	.	.	.	.	.	.	99.87	98.95	100	99.17	100	100	99.87	99.35	.	.	.	.	.	.	.	.	.	.	.	.	.	.	.	.	.	.	.	.	.	.	99.48	82.5	.	.	.	.
BCH-10330	Campylobacter	jejuni	5866	ST-353	HS1	99.94	90.51	96.68	79.14	.	.	.	.	99.87	99.08	100	99	100	99.87	100	99.74	.	.	.	.	.	.	.	.	.	.	.	.	.	.	.	.	.	.	.	.	.	.	100	99.27	100	99.63	100	99.5
BCH-10331	Campylobacter	jejuni	9019	.	HS15	.	.	.	.	.	.	.	.	.	.	.	.	.	.	.	.	.	.	.	.	.	.	.	.	.	.	.	.	.	.	.	.	.	.	.	.	.	.	100	98.23	100	99.5	100	99.88
BCH-10335	Campylobacter	jejuni	10709	ST-353	.	.	.	.	.	.	.	.	.	100	98.95	100	99	100	99.08	100	98.58	.	.	.	.	.	.	99.58	96.49	.	.	.	.	.	.	.	.	.	.	.	.	.	.	100	99.17	100	99.63	100	99.62
BCH-10403	Campylobacter	jejuni	10353	ST-353	.	100	93.99	96.68	79.31	.	.	.	.	100	98.95	100	98.84	100	98.95	100	98.58	.	.	.	.	.	.	99.58	96.49	.	.	.	.	.	.	.	.	.	.	.	.	.	.	100	98.85	98.88	98.27	100	99.75
BCH-10412	Campylobacter	jejuni	2042	.	HS6	.	.	.	.	.	.	.	.	.	.	.	.	99.34	82.92	98.97	82.86	.	.	.	.	.	.	.	.	.	.	.	.	.	.	.	.	.	.	.	.	.	.	100	98.85	100	100	100	99.88
BCH-10420	Campylobacter	coli	7123	ST-828	.	99.74	78.93	97.36	73.42	91.77	76.38	.	.	.	.	.	.	.	.	.	.	.	.	.	.	.	.	.	.	.	.	.	.	.	.	.	.	.	.	.	.	.	.	99.48	82.8	.	.	.	.
BCH-10425	Campylobacter	coli	7123	ST-828	.	99.74	78.93	97.36	73.42	91.77	76.38	.	.	.	.	.	.	.	.	.	.	.	.	.	.	.	.	.	.	.	.	.	.	.	.	.	.	.	.	.	.	.	.	99.48	82.8	.	.	.	.
BCH-10431	Campylobacter	jejuni	3738	ST-460	HS4	100	94.64	98.12	79.29	.	.	.	.	99.87	98.82	100	99.17	100	97.77	100	98.71	.	.	.	.	.	.	100	96.92	.	.	.	.	.	.	.	.	.	.	.	.	.	.	100	98.96	100	99.38	100	99.75
BCH-10432	Campylobacter	jejuni	3738	ST-460	HS4	100	94.64	98.12	79.29	.	.	.	.	99.87	98.82	100	99.17	100	97.77	100	98.71	.	.	.	.	.	.	100	96.92	.	.	.	.	.	.	.	.	.	.	.	.	.	.	100	98.96	100	99.38	100	99.75
BCH-10440	Campylobacter	jejuni	588	.	HS52	100	90.89	96.68	79.83	.	.	.	.	100	99.21	100	97.18	99.87	97.25	98.45	88.59	.	.	.	.	.	.	.	.	.	.	.	.	.	.	.	.	.	.	.	.	.	.	100	98.75	100	99.26	100	99.62
BCH-10456	Campylobacter	coli	860	ST-828	.	99.42	78.47	.	.	.	.	.	.	.	.	.	.	.	.	.	.	.	.	.	.	.	.	.	.	.	.	.	.	.	.	.	.	.	.	.	.	.	.	99.48	82.6	.	.	.	.
BCH-10460	Campylobacter	coli	1628	ST-828	.	99.55	77.41	.	.	.	.	.	.	.	.	.	.	.	.	.	.	.	.	.	.	.	.	.	.	.	.	.	.	.	.	.	.	.	.	.	.	.	.	99.48	82.7	.	.	.	.
BCH-10518	Campylobacter	jejuni	2131	.	HS15	100	99.35	100	100	100	100	100	99.92	99.87	99.08	100	98.51	100	99.87	100	99.61	.	.	.	.	.	.	.	.	.	.	.	.	.	.	.	.	.	.	.	.	.	.	100	100	100	99.5	100	99.62
BCH-10525	Campylobacter	jejuni	12667	.	HS29	.	.	.	.	.	.	.	.	94.49	98.33	100	97.35	100	97.77	.	.	.	.	.	.	.	.	.	.	.	.	.	.	.	.	.	.	.	.	.	.	.	.	100	99.38	.	.	.	.
BCH-10539	Campylobacter	jejuni	1232	ST-353	HS1	99.94	90.44	96.68	79.14	.	.	.	.	99.87	99.08	100	99	100	99.87	99.87	99.61	.	.	.	.	.	.	.	.	.	.	.	.	.	.	.	.	.	.	.	.	.	.	100	99.38	100	99.63	100	99.5
BCH-10544	Campylobacter	jejuni	12670	ST-353	HS31	100	93.93	96.68	79.48	.	.	.	.	99.87	99.21	100	98.51	100	99.74	100	99.74	.	.	.	.	.	.	.	.	.	.	.	.	.	.	.	.	.	.	.	.	.	.	100	100	100	100	100	100
BCH-10569	Campylobacter	jejuni	1043	ST-403	.	100	92.05	96.68	79.5	.	.	.	.	99.87	99.34	100	96.68	100	97.64	100	97.55	.	.	.	.	.	.	99.58	96.59	.	.	.	.	.	.	.	.	.	.	.	.	.	.	100	98.75	100	99.01	94.24	98.4
BCH-10570	Campylobacter	jejuni	10277	.	HS23	.	.	.	.	.	.	.	.	99.87	99.08	100	99	100	99.87	100	99.61	.	.	.	.	.	.	100	96.82	.	.	.	.	.	.	.	.	.	.	.	.	.	.	100	99.79	100	99.5	100	99.75
BCH-10579	Campylobacter	jejuni	5	ST-353	.	.	.	.	.	.	.	.	.	100	98.95	100	99	100	99.08	100	98.58	.	.	.	.	.	.	99.58	96.49	.	.	.	.	.	.	.	.	.	.	.	.	.	.	100	99.17	100	99.38	100	99.75
BCH-10583	Campylobacter	jejuni	12268	.	HS1	100	93.99	96.68	79.31	.	.	.	.	99.87	99.21	100	98.51	100	99.74	100	99.61	.	.	.	.	.	.	.	.	.	.	.	.	.	.	.	.	.	.	.	.	.	.	100	99.38	100	99.63	100	99.62
BCH-10589	Campylobacter	jejuni	5	ST-353	.	.	.	.	.	.	.	.	.	100	98.95	100	99	100	99.08	100	98.58	.	.	.	.	.	.	99.58	96.49	.	.	.	.	.	.	.	.	.	.	.	.	.	.	100	99.17	100	99.38	100	99.75
BCH-10605	Campylobacter	jejuni	11088	.	.	.	.	.	.	.	.	.	.	99.87	99.34	100	98.51	100	99.08	100	98.58	.	.	.	.	.	.	99.58	96.49	.	.	.	.	.	.	.	.	.	.	.	.	.	.	100	99.17	100	99.38	100	99.75
BCH-10611	Campylobacter	jejuni	354	ST-354	HS53	99.74	90.49	.	.	.	.	.	.	.	.	.	.	.	.	.	.	.	.	.	.	.	.	.	.	.	.	.	.	.	.	.	.	.	.	.	.	.	.	100	99.69	100	99.26	100	99.75
BCH-10617	Campylobacter	jejuni	2146	ST-464	HS2	.	.	.	.	.	.	.	.	99.87	99.34	100	97.84	100	100	100	99.87	.	.	.	.	100	100	100	99.89	100	99.87	100	100	100	100	100	99.92	100	100	100	99.84	.	.	100	99.27	100	99.63	100	99.62
BCH-10628	Campylobacter	jejuni	2274	.	HS4	.	.	.	.	.	.	.	.	99.87	98.95	100	99.17	99.87	98.95	100	98.45	.	.	.	.	.	.	100	96.82	.	.	.	.	.	.	.	.	.	.	.	.	.	.	100	99.79	100	99.5	100	99.75
BCH-10632	Campylobacter	jejuni	3738	ST-460	HS4	100	94.7	98.12	79.29	.	.	.	.	99.87	98.82	100	99.17	100	97.77	100	98.71	.	.	.	.	.	.	100	96.92	.	.	.	.	.	.	.	.	.	.	.	.	.	.	100	98.96	100	99.38	100	99.75
BCH-10642	Campylobacter	jejuni	2076	ST-353	HS2	100	94.06	96.68	79.14	.	.	.	.	99.87	99.74	100	98.18	100	100	.	.	.	.	98.83	99.84	100	100	100	99.89	100	99.9	.	.	100	100	100	99.92	100	99.82	100	99.84	.	.	100	98.85	98.88	98.27	100	99.75
BCH-10646	Campylobacter	jejuni	5	ST-353	.	.	.	.	.	.	.	.	.	100	98.95	100	99	100	99.08	100	98.58	.	.	.	.	.	.	99.58	96.49	.	.	.	.	.	.	.	.	.	.	.	.	.	.	100	99.17	100	99.38	100	99.75
BCH-10666	Campylobacter	jejuni	986	.	.	.	.	.	.	.	.	.	.	.	.	.	.	.	.	.	.	.	.	.	.	.	.	.	.	.	.	.	.	.	.	.	.	.	.	.	.	.	.	100	98.75	100	99.38	100	99.37
BCH-10711	Campylobacter	jejuni	354	ST-354	HS53	99.74	90.49	.	.	.	.	.	.	.	.	.	.	.	.	.	.	.	.	.	.	.	.	.	.	.	.	.	.	.	.	.	.	.	.	.	.	.	.	100	99.69	100	99.26	100	99.75
BCH-10767	Campylobacter	jejuni	3578	.	.	99.68	90.67	98.47	72.9	92.77	73.59	.	.	.	.	.	.	.	.	.	.	.	.	.	.	.	.	.	.	.	.	.	.	.	.	.	.	.	.	.	.	.	.	100	98.75	100	99.38	100	99.88
BCH-10776	Campylobacter	jejuni	986	.	HS58	.	.	.	.	.	.	.	.	.	.	.	.	.	.	.	.	.	.	.	.	.	.	.	.	.	.	.	.	.	.	.	.	.	.	.	.	.	.	100	98.75	100	99.38	100	99.37
BCH-10778	Campylobacter	jejuni	12670	ST-353	HS31	100	93.93	96.68	79.48	.	.	.	.	99.87	99.21	100	98.51	100	99.74	100	99.74	.	.	.	.	.	.	.	.	.	.	.	.	.	.	.	.	.	.	.	.	.	.	100	100	100	99.88	100	100
BCH-10800	Campylobacter	jejuni	2131	.	HS15	100	99.35	100	100	100	100	100	99.92	99.87	99.08	100	98.51	100	99.87	100	99.61	.	.	.	.	.	.	.	.	.	.	.	.	.	.	.	.	.	.	.	.	.	.	100	100	100	99.5	100	99.62
BCH-10834	Campylobacter	jejuni	9019	.	HS15	.	.	.	.	.	.	.	.	.	.	.	.	.	.	.	.	.	.	.	.	.	.	.	.	.	.	.	.	.	.	.	.	.	.	.	.	.	.	100	98.23	100	99.5	100	99.88
BCH-10879	Campylobacter	coli	830	ST-828	.	99.61	77.81	.	.	.	.	.	.	.	.	.	.	.	.	.	.	.	.	.	.	.	.	.	.	.	.	.	.	.	.	.	.	.	.	.	.	.	.	99.48	82.6	.	.	.	.
BCH-10881	Campylobacter	jejuni	2398	.	HS42	.	.	.	.	.	.	.	.	99.87	99.21	100	98.51	100	99.87	100	99.48	.	.	.	.	.	.	.	.	.	.	.	.	.	.	.	.	.	.	.	.	.	.	100	100	100	99.5	100	99.62
BCH-10885	Campylobacter	jejuni	2076	ST-353	HS2	100	94.06	96.68	79.14	.	.	.	.	99.87	99.74	100	98.18	100	100	100	100	100	99.89	.	.	100	100	100	99.89	100	99.9	.	.	100	100	100	99.92	100	100	100	99.84	.	.	100	98.85	98.88	98.27	100	99.75
BCH-10892	Campylobacter	jejuni	12670	ST-353	HS31	100	93.93	96.68	79.48	.	.	.	.	99.87	99.21	100	98.51	100	99.74	100	99.74	.	.	.	.	.	.	.	.	.	.	.	.	.	.	.	.	.	.	.	.	.	.	100	100	100	99.88	100	100
BCH-10904	Campylobacter	jejuni	2076	ST-353	HS2	100	94.06	96.68	79.14	.	.	.	.	99.87	99.74	100	98.18	100	100	100	100	.	.	98.83	99.84	100	99.88	100	99.89	100	99.87	.	.	100	100	100	99.92	100	99.91	100	99.84	.	.	100	98.85	98.88	98.27	100	99.75
BCH-10927	Campylobacter	jejuni	5326	.	HS4	100	100	100	100	100	100	100	100	99.87	98.82	100	99.17	100	97.77	100	98.45	.	.	.	.	.	.	100	97.03	.	.	.	.	.	.	.	.	.	.	.	.	.	.	100	98.96	100	99.38	100	99.62
BCH-10948	Campylobacter	jejuni	2131	.	HS15	100	99.35	100	100	100	100	100	99.92	99.87	99.08	100	98.51	100	99.87	100	99.61	.	.	.	.	.	.	.	.	.	.	.	.	.	.	.	.	.	.	.	.	.	.	100	100	100	99.5	100	99.62
BCH-10954	Campylobacter	jejuni	2131	.	HS15	100	99.35	100	100	100	100	100	99.92	99.87	99.08	100	98.51	100	99.87	100	99.61	.	.	.	.	.	.	.	.	.	.	.	.	.	.	.	.	.	.	.	.	.	.	100	100	100	99.5	100	99.62
BCH-10973	Campylobacter	lari	328	.	.	98.97	78.45	100	94.29	100	95.18	97.69	89.68	.	.	.	.	.	.	.	.	.	.	.	.	.	.	.	.	.	.	.	.	.	.	.	.	.	.	.	.	.	.	.	.	.	.	.	.
BCH-10998	Campylobacter	jejuni	45	ST-45	.	.	.	.	.	.	.	.	.	97.24	98.92	100	98.01	100	97.77	100	97.93	.	.	.	.	.	.	.	.	.	.	.	.	.	.	.	.	.	.	.	.	.	.	100	99.06	100	99.5	100	99
BCH-11000	Campylobacter	jejuni	12672	.	HS4	99.94	89.03	96.68	79.66	.	.	.	.	99.87	98.95	100	99.17	100	99.08	100	98.45	.	.	.	.	.	.	100	96.82	.	.	.	.	.	.	.	.	.	.	.	.	.	.	100	99.38	100	100	100	100
BCH-11033	Campylobacter	coli	830	ST-828	.	99.61; 99.61	99.61; 99.61	97.36	73.5	91.77	76.38	.	.	.	.	.	.	.	.	.	.	.	.	.	.	.	.	.	.	.	.	.	.	.	.	.	.	.	.	.	.	100	96.12	99.48	82.6	.	.	.	.
BCH-11051	Campylobacter	coli	872	ST-828	HS37	99.68	78.24	.	.	.	.	.	.	.	.	.	.	.	.	.	.	.	.	.	.	.	.	.	.	.	.	.	.	.	.	.	.	.	.	.	.	.	.	99.48	82.7	.	.	.	.
BCH-11107	Campylobacter	jejuni	9060	.	.	.	.	.	.	.	.	.	.	100	100	100	99.83	100	99.34	100	98.71	.	.	.	.	.	.	99.58	96.27	.	.	.	.	.	.	.	.	.	.	.	.	.	.	100	99.06	100	99.26	100	99.88
BCH-11111	Campylobacter	jejuni	2398	.	HS42	.	.	.	.	.	.	.	.	99.87	99.21	100	98.51	100	99.87	100	99.48	.	.	.	.	.	.	.	.	.	.	.	.	.	.	.	.	.	.	.	.	.	.	100	100	100	99.5	100	99.62
BCH-11199	Campylobacter	jejuni	354	ST-354	HS53	99.74	90.49	.	.	.	.	.	.	.	.	.	.	.	.	.	.	.	.	.	.	.	.	.	.	.	.	.	.	.	.	.	.	.	.	.	.	.	.	100	99.69	100	99.26	100	99.75
BCH-11200	Campylobacter	jejuni	354	ST-354	HS53	99.74	90.49	.	.	.	.	.	.	.	.	.	.	.	.	.	.	.	.	.	.	.	.	.	.	.	.	.	.	.	.	.	.	.	.	.	.	.	.	100	99.69	100	99.26	100	99.75
BCH-11253	Campylobacter	jejuni	132	ST-508	HS4	99.94	89.23	98.12	79.37	.	.	.	.	99.87	98.82	100	99.17	100	98.95	100	97.8	.	.	.	.	.	.	100	96.71	.	.	.	.	.	.	.	.	.	.	.	.	.	.	100	98.65	100	98.64	100	99.25
BCH-11311	Campylobacter	jejuni	2131	.	HS15	100	99.35	100	100	100	100	100	99.92	99.87	99.08	100	98.51	100	99.87	100	99.61	.	.	.	.	.	.	.	.	.	.	.	.	.	.	.	.	.	.	.	.	.	.	100	100	100	99.5	100	99.62
BCH-11320	Campylobacter	jejuni	11372	.	HS10	99.94	89.99	96.68	79.66	.	.	.	.	100	99.08	100	99.17	100	99.61	100	98.97	.	.	.	.	.	.	.	.	.	.	.	.	.	.	.	.	.	.	.	.	.	.	100	99.9	100	99.38	100	99.62
BCH-11348	Campylobacter	jejuni	588	.	HS52	100	90.89	96.68	79.83	.	.	.	.	100	99.21	100	97.18	99.87	97.25	98.45	88.59	.	.	.	.	.	.	.	.	.	.	.	.	.	.	.	.	.	.	.	.	.	.	100	98.75	100	99.26	100	99.62
BCH-11353	Campylobacter	jejuni	10594	ST-403	HS33	100	91.99	96.68	79.4	.	.	.	.	99.87	99.47	100	96.85	100	97.77	100	97.68	.	.	.	.	.	.	99.58	96.59	.	.	.	.	.	.	.	.	.	.	.	.	.	.	100	98.75	100	99.01	94.24	98.4
BCH-11387	Campylobacter	jejuni	5	ST-353	.	.	.	.	.	.	.	.	.	100	98.95	100	99	99.87	98.95	100	98.58	.	.	.	.	.	.	99.58	96.49	.	.	.	.	.	.	.	.	.	.	.	.	.	.	100	99.17	100	99.38	100	99.75
BCH-11399	Campylobacter	jejuni	2109	ST-45	HS55	.	.	.	.	.	.	.	.	97.24	98.92	100	98.01	100	97.77	100	97.93	.	.	.	.	.	.	.	.	.	.	.	.	.	.	.	.	.	.	.	.	.	.	100	99.06	100	99.5	100	98.87
BCH-11411	Campylobacter	jejuni	985	ST-403	HS23	100	92.05	96.59	79.57	.	.	.	.	99.87	99.47	100	96.85	100	97.77	100	97.67	.	.	.	.	.	.	99.58	96.7	.	.	.	.	.	.	.	.	.	.	.	.	.	.	100	98.65	99.88	98.27	93.48	96.54
BCH-11417	Campylobacter	jejuni	2146	ST-464	HS2	.	.	.	.	.	.	.	.	99.87	99.34	100	97.84	100	100	100	100	.	.	.	.	100	99.77	100	99.89	100	99.87	.	.	100	100	100	99.92	100	99.82	100	99.84	.	.	100	99.27	100	99.63	100	99.62
BCH-11426	Campylobacter	coli	860	ST-828	.	99.61	77.81	.	.	.	.	.	.	.	.	.	.	.	.	.	.	.	.	.	.	.	.	.	.	.	.	.	.	.	.	.	.	.	.	.	.	.	.	99.48	82.6	.	.	.	.
BCH-11428	Campylobacter	jejuni	2042	.	HS6	.	.	.	.	.	.	.	.	.	.	.	.	99.34	82.92	98.97	82.86	.	.	.	.	.	.	.	.	.	.	.	.	.	.	.	.	.	.	.	.	.	.	100	98.85	100	100	100	99.88
BCH-11447	Campylobacter	jejuni	5221	.	HS4	99.81	88.87	.	.	.	.	.	.	99.87	97.77	100	97.68	99.87	97.25	99.87	96.39	.	.	.	.	.	.	100	96.29	.	.	.	.	.	.	.	.	.	.	.	.	.	.	100	97.92	.	.	.	.
BCH-11457	Campylobacter	jejuni	2076	ST-353	.	100	94.06	96.68	79.31	.	.	.	.	100	98.95	100	98.84	100	98.95	100	98.58	.	.	.	.	.	.	99.58	96.49	.	.	.	.	.	.	.	.	.	.	.	.	.	.	100	98.85	98.88	98.27	100	99.75
BCH-11476	Campylobacter	coli	11954	.	HS15	.	.	.	.	.	.	.	.	.	.	.	.	.	.	.	.	.	.	.	.	.	.	.	.	.	.	.	.	.	.	.	.	.	.	.	.	.	.	100	83.49	.	.	.	.
BCH-11505	Campylobacter	jejuni	2118	.	HS23	.	.	.	.	.	.	.	.	100	98.95	100	99	99.87	98.03	100	99.48	.	.	.	.	.	.	.	.	.	.	.	.	.	.	.	.	.	.	.	.	.	.	100	99.06	100	99.38	100	99.75
BCH-11511	Campylobacter	jejuni	12673	.	HS8	.	.	.	.	.	.	.	.	99.87	98.95	100	99.34	99.87	99.21	99.87	99.87	.	.	.	.	.	.	.	.	.	.	.	.	.	.	.	.	.	.	.	.	.	.	100	99.79	100	99.5	100	99.75
BCH-11515	Campylobacter	jejuni	5144	ST-460	HS4	100	94.7	98.12	79.2	.	.	.	.	99.87	98.82	100	99.17	100	97.77	100	98.71	.	.	.	.	.	.	100	97.03	.	.	.	.	.	.	.	.	.	.	.	.	.	.	100	99.06	100	99.5	100	99.75
BCH-11527	Campylobacter	jejuni	51	ST-443	HS37	.	.	.	.	.	.	.	.	99.87	99.47	100	98.01	100	99.87	100	99.87	.	.	.	.	.	.	.	.	.	.	.	.	.	.	.	.	.	.	.	.	.	.	100	100	100	99.38	100	99.62
BCH-11531	Campylobacter	jejuni	4698	.	HS6	.	.	.	.	.	.	.	.	.	.	.	.	99.34	82.92	99.22	82.84	.	.	.	.	.	.	.	.	.	.	.	.	.	.	.	.	.	.	.	.	.	.	100	98.75	99.88	99.26	100	99.25
BCH-11533	Campylobacter	jejuni	12268	.	HS1	100	93.99	96.68	79.31	.	.	.	.	99.87	99.21	100	98.51	100	99.74	100	99.74	.	.	.	.	.	.	.	.	.	.	.	.	.	.	.	.	.	.	.	.	.	.	100	99.38	100	99.63	100	99.62
BCH-11568	Campylobacter	coli	825	ST-828	.	99.68	78.24	.	.	.	.	.	.	.	.	.	.	.	.	.	.	.	.	.	.	.	.	.	.	.	.	.	.	.	.	.	.	.	.	.	.	.	.	99.48	82.7	.	.	.	.
BCH-11595	Campylobacter	jejuni	2131	.	HS15	100	99.35	100	100	100	100	100	99.92	99.87	99.08	100	98.51	100	99.87	100	99.61	.	.	.	.	.	.	.	.	.	.	.	.	.	.	.	.	.	.	.	.	.	.	100	100	100	99.5	100	99.62
BCH-11614	Campylobacter	jejuni	2274	.	HS8	.	.	.	.	.	.	.	.	99.87	98.95	100	99.34	99.87	99.21	100	99.87	.	.	.	.	.	.	.	.	.	.	.	.	.	.	.	.	.	.	.	.	.	.	100	99.79	100	99.5	100	99.75
BCH-11616	Campylobacter	jejuni	2274	.	HS15	.	.	.	.	.	.	.	.	99.87	99.08	100	98.51	100	99.87	100	99.61	.	.	.	.	.	.	.	.	.	.	.	.	.	.	.	.	.	.	.	.	.	.	100	99.79	100	99.5	100	99.75
BCH-11687	Campylobacter	jejuni	2274	.	HS8	.	.	.	.	.	.	.	.	99.87	98.95	100	99.34	99.87	99.21	100	100	.	.	.	.	.	.	.	.	.	.	.	.	.	.	.	.	.	.	.	.	.	.	100	99.79	100	99.5	100	99.75
BCH-11728	Campylobacter	jejuni	45	ST-45	.	.	.	.	.	.	.	.	.	97.24	98.92	100	98.01	100	97.77	100	97.93	.	.	.	.	.	.	.	.	.	.	.	.	.	.	.	.	.	.	.	.	.	.	100	99.06	100	99.5	100	99
BCH-12161	Campylobacter	jejuni	3748	ST-41	HS55	.	.	.	.	.	.	.	.	.	.	.	.	.	.	.	.	.	.	.	.	.	.	.	.	.	.	.	.	.	.	.	.	.	.	.	.	.	.	100	98.75	100	99.5	100	99.75
BCH-12339	Campylobacter	jejuni	9060	.	.	.	.	.	.	.	.	.	.	100	100	100	99.83	100	99.34	100	98.71	.	.	.	.	.	.	99.58	96.27	.	.	.	.	.	.	.	.	.	.	.	.	.	.	100	99.06	100	99.26	100	99.88
BCH-12340	Campylobacter	jejuni	2042	.	HS6	.	.	.	.	.	.	.	.	.	.	.	.	99.34	82.92	98.97	82.86	.	.	.	.	.	.	.	.	.	.	.	.	.	.	.	.	.	.	.	.	.	.	100	98.85	100	100	100	99.88
BCH-12599	Campylobacter	jejuni	986	.	HS15	.	.	.	.	.	.	.	.	.	.	.	.	.	.	.	.	.	.	.	.	.	.	.	.	.	.	.	.	.	.	.	.	.	.	.	.	.	.	100	98.75	100	99.38	100	99.37
IDH-11847	Campylobacter	coli	1593	ST-828	.	99.55	82.65	98.47	72.9	92.67	73.72	.	.	.	.	.	.	.	.	.	.	.	.	.	.	.	.	.	.	.	.	.	.	.	.	.	.	.	.	.	.	.	.	99.48	82.6	.	.	.	.
IDH-11848	Campylobacter	coli	860	ST-828	.	99.61	79.02	97.36	73.5	95.48	76	.	.	.	.	.	.	.	.	.	.	.	.	.	.	.	.	.	.	.	.	.	.	.	.	.	.	.	.	.	.	.	.	99.48	82.6	.	.	.	.
IDH-11849	Campylobacter	jejuni	986	.	HS15	.	.	.	.	.	.	.	.	.	.	.	.	.	.	.	.	.	.	.	.	.	.	.	.	.	.	.	.	.	.	.	.	.	.	.	.	.	.	100	98.75	100	99.38	100	99.37
IDH-11854	Campylobacter	jejuni	2042	.	HS6	.	.	.	.	.	.	.	.	.	.	.	.	99.34	82.92	98.97	82.86	.	.	.	.	.	.	.	.	.	.	.	.	.	.	.	.	.	.	.	.	.	.	100	98.85	100	100	100	99.88
IDH-11860	Campylobacter	jejuni	12676	ST-48	HS10	99.94	90.38	97.78	79.28	.	.	.	.	100	100	100	99	100	99.74	100	99.35	.	.	.	.	.	.	.	.	.	.	.	.	.	.	.	.	.	.	.	.	.	.	100	100	100	100	100	100
IDH-11999	Campylobacter	coli	825	ST-828	.	99.61	79.02	97.36	73.5	95.48	76	.	.	.	.	.	.	.	.	.	.	.	.	.	.	.	.	.	.	.	.	.	.	.	.	.	.	.	.	.	.	.	.	99.48	82.6	.	.	.	.
IDH-12026	Campylobacter	coli	830	ST-828	.	99.61	77.81	.	.	.	.	.	.	.	.	.	.	.	.	.	.	.	.	.	.	.	.	.	.	.	.	.	.	.	.	.	.	.	.	.	.	.	.	99.48	82.6	.	.	.	.
IDH-12030	Campylobacter	coli	830	ST-828	.	99.61	77.81	.	.	.	.	.	.	.	.	.	.	.	.	.	.	.	.	.	.	.	.	.	.	.	.	.	.	.	.	.	.	.	.	.	.	.	.	99.48	82.6	.	.	.	.
IDH-12041	Campylobacter	coli	830	ST-828	.	99.61	77.81	.	.	.	.	.	.	.	.	.	.	.	.	.	.	.	.	.	.	.	.	.	.	.	.	.	.	.	.	.	.	.	.	.	.	.	.	99.48	82.6	.	.	.	.
IDH-12128	Campylobacter	jejuni	2315	ST-464	HS2	100	93.02	96.68	79.83	.	.	.	.	99.87	99.34	100	97.84	100	100	100	99.87	.	.	.	.	100	100	100	100	100	99.87	.	.	100	100	100	99.92	100	99.91	100	99.84	.	.	100	99.27	100	99.26	100	99.75
IDH-12131	Campylobacter	jejuni	2131	.	HS15	100	99.35	100	100	100	100	100	99.92	99.87	99.08	100	98.51	100	99.87	100	99.61	.	.	.	.	.	.	.	.	.	.	.	.	.	.	.	.	.	.	.	.	.	.	100	100	100	99.5	100	99.62
IDH-12235	Campylobacter	jejuni	2274	.	HS4	.	.	.	.	.	.	.	.	99.87	98.82	100	99.17	100	97.77	100	98.71	.	.	.	.	.	.	100	96.92	.	.	.	.	.	.	.	.	.	.	.	.	.	.	100	99.79	100	99.5	100	99.75
IDH-12384	Campylobacter	coli	830	ST-828	.	99.61	77.81	.	.	.	.	.	.	.	.	.	.	.	.	.	.	.	.	.	.	.	.	.	.	.	.	.	.	.	.	.	.	.	.	.	.	.	.	99.48	82.6	.	.	.	.
IDH-12399	Campylobacter	coli	830	ST-828	.	99.61	77.81	.	.	.	.	.	.	.	.	.	.	.	.	.	.	.	.	.	.	.	.	.	.	.	.	.	.	.	.	.	.	.	.	.	.	.	.	99.48	82.6	.	.	.	.
IDH-12421	Campylobacter	lari	328	.	.	99.42	78.29	100	93.02	99.5	90.21	95.98	89.08	.	.	.	.	.	.	.	.	.	.	.	.	.	.	.	.	.	.	.	.	.	.	.	.	.	.	.	.	.	.	.	.	.	.	.	.
IDH-12448	Campylobacter	jejuni	1818	ST-45	.	.	.	.	.	.	.	.	.	97.24	98.92	100	98.01	100	97.77	100	97.81	.	.	.	.	.	.	.	.	.	.	.	.	.	.	.	.	.	.	.	.	.	.	100	99.06	100	99.5	100	99
IDH-12583	Campylobacter	jejuni	22	ST-22	HS19	100	91.02	99.57	80.17	91.87	94.54	.	.	99.87	98.03	100	97.68	100	97.51	100	97.93	.	.	.	.	.	.	.	.	.	.	.	.	94.03	73.02	.	.	.	.	.	.	.	.	100	99.79	100	99.63	100	99.88
IDH-12585	Campylobacter	jejuni	9019	.	HS15	.	.	.	.	.	.	.	.	.	.	.	.	.	.	.	.	.	.	.	.	.	.	.	.	.	.	.	.	.	.	.	.	.	.	.	.	.	.	100	98.23	100	99.5	100	99.88
Novel STs are shown in bold.
The gray cells indicate genes with identity between 70% and 80% against the genes in the vfdb database.
[truncated: 212 more columns]

## Sheet: Table S4
Table S4. Multilocus sequence typing (MLST), Penner typing, and T6SS genes profile of the 112 Campylobacter isolates in this study.
Strain		Species	ST	CC	Penner	tagH	tssA	tssB	tssC	tssD	tssE	tssF	tssG	tssI1	tssJ	tssK	tssL	tssM
BCH-10089	Campylobacter	jejuni	2042	.	HS6	.	.	.	.	.	.	.	.	.	.	.	.	.
BCH-10091	Campylobacter	jejuni	12268	.	HS1	.	.	.	.	.	.	.	.	.	.	.	.	.
BCH-10155	Campylobacter	jejuni	3738	ST-460	HS4	100	100	100	100	100	100	100	100	.	100	100	100	100
BCH-10172	Campylobacter	jejuni	12664	.	HS15	.	.	.	.	.	.	.	.	.	.	.	.	.
BCH-10174	Campylobacter	jejuni	257	ST-257	HS11	100	.	.	.	.	.	.	.	.	.	.	.	.
BCH-10190	Campylobacter	jejuni	2118	.	HS23	100	100	100	100	100	100	100	100	.	100	100	100	100
BCH-10204	Campylobacter	jejuni	10709	ST-353	.	.	.	.	.	.	.	.	.	.	.	.	.	.
BCH-10255	Campylobacter	jejuni	3738	ST-460	HS4	100	100	100	100	100	100	100	100	.	100	100	100	100
BCH-10263	Campylobacter	jejuni	10709	ST-353	.	100	100	100	100	100	100	100	100	.	100	100	100	100
BCH-10307	Campylobacter	coli	860	ST-828	.	100	100	100	100	100	100	100	100	.	100	100	100	100
BCH-10312	Campylobacter	jejuni	305	ST-574	HS31	.	.	.	.	.	.	.	.	.	.	.	.	.
BCH-10328	Campylobacter	coli	12264	.	HS31	.	.	.	.	.	.	.	.	.	.	.	.	.
BCH-10330	Campylobacter	jejuni	5866	ST-353	HS1	100	100	100	100	100	100	100	100	.	100	100	100	100
BCH-10331	Campylobacter	jejuni	9019	.	HS15	100	100	100	100	100	100	100	100	.	100	100	100	100
BCH-10335	Campylobacter	jejuni	10709	ST-353	.	.	.	.	.	.	.	.	.	.	.	.	.	.
BCH-10403	Campylobacter	jejuni	10353	ST-353	.	100	100	100	100	100	100	100	100	.	100	100	100	100
BCH-10412	Campylobacter	jejuni	2042	.	HS6	.	.	.	.	.	.	.	.	.	.	.	.	.
BCH-10420	Campylobacter	coli	7123	ST-828	.	.	.	.	.	.	100	100	100	86.6	.	.	.	.
BCH-10425	Campylobacter	coli	7123	ST-828	.	.	.	.	.	.	100	100	100	86.6	.	.	.	.
BCH-10431	Campylobacter	jejuni	3738	ST-460	HS4	100	100	100	100	100	100	100	100	86.52	100	100	100	100
BCH-10432	Campylobacter	jejuni	3738	ST-460	HS4	100	100	100	100	100	100	100	100	.	100	100	100	100
BCH-10440	Campylobacter	jejuni	588	.	HS52	.	.	.	.	.	.	.	.	.	.	.	.	.
BCH-10456	Campylobacter	coli	860	ST-828	.	.	.	.	.	.	.	.	.	.	.	.	.	.
BCH-10460	Campylobacter	coli	1628	ST-828	.	.	.	.	.	.	.	.	.	.	.	.	.	.
BCH-10518	Campylobacter	jejuni	2131	.	HS15	.	.	.	.	.	.	.	.	.	.	.	.	.
BCH-10525	Campylobacter	jejuni	12667	.	HS29	100	100	100	100	100	100	100	99.34	.	100	100	100	100
BCH-10539	Campylobacter	jejuni	1232	ST-353	HS1	100	100	100	100	100	100	100	100	86.32	100	100	100	100
BCH-10544	Campylobacter	jejuni	12670	ST-353	HS31	.	.	.	.	.	.	.	.	.	.	.	.	.
BCH-10569	Campylobacter	jejuni	1043	ST-403	.	99.78	100	100	100	100	100	100	100	.	100	100	100	100
BCH-10570	Campylobacter	jejuni	10277	.	HS23	100	100	100	100	100	100	100	100	.	100	100	100	100
BCH-10579	Campylobacter	jejuni	5	ST-353	.	100	100	100	100	100	100	100	100	.	100	100	100	100
BCH-10583	Campylobacter	jejuni	12268	.	HS1	.	.	.	.	.	.	.	.	.	.	.	.	.
BCH-10589	Campylobacter	jejuni	5	ST-353	.	100	100	100	100	100	100	100	100	.	100	100	100	100
BCH-10605	Campylobacter	jejuni	11088	.	.	100	100	100	100	100	100	100	100	.	100	100	100	100
BCH-10611	Campylobacter	jejuni	354	ST-354	HS53	100	.	.	.	.	.	.	.	86.52	.	.	.	.
BCH-10617	Campylobacter	jejuni	2146	ST-464	HS2	100	100	100	100	100	100	100	100	.	100	100	100	100
BCH-10628	Campylobacter	jejuni	2274	.	HS4	100	100	100	100	100	100	100	100	.	100	100	100	100
BCH-10632	Campylobacter	jejuni	3738	ST-460	HS4	100	100	100	100	100	100	100	100	.	.	100	100	100
BCH-10642	Campylobacter	jejuni	2076	ST-353	HS2	100	100	100	100	100	100	100	100	.	100	100	100	100
BCH-10646	Campylobacter	jejuni	5	ST-353	.	100	100	100	100	100	100	100	100	.	100	100	100	100
BCH-10666	Campylobacter	jejuni	986	.	.	.	.	.	.	.	.	.	.	.	.	.	.	.
BCH-10711	Campylobacter	jejuni	354	ST-354	HS53	100	.	.	.	.	.	.	.	86.52	.	.	.	.
BCH-10767	Campylobacter	jejuni	3578	.	.	.	.	.	.	.	.	.	.	.	.	.	.	.
BCH-10776	Campylobacter	jejuni	986	.	HS58	.	.	.	.	.	.	.	.	.	.	.	.	.
BCH-10778	Campylobacter	jejuni	12670	ST-353	HS31	.	.	.	.	.	.	.	.	.	.	.	.	.
BCH-10800	Campylobacter	jejuni	2131	.	HS15	.	.	.	.	.	.	.	.	.	.	.	.	.
BCH-10834	Campylobacter	jejuni	9019	.	HS15	100	100	100	100	100	100	100	100	.	100	100	100	100
BCH-10879	Campylobacter	coli	830	ST-828	.	.	.	.	.	.	.	.	.	.	.	.	.	.
BCH-10881	Campylobacter	jejuni	2398	.	HS42	.	.	.	.	.	.	.	.	.	.	.	.	.
BCH-10885	Campylobacter	jejuni	2076	ST-353	HS2	100	100	100	100	100	100	100	100	.	100	100	100	100
BCH-10892	Campylobacter	jejuni	12670	ST-353	HS31	.	.	.	.	.	.	.	.	.	.	.	.	.
BCH-10904	Campylobacter	jejuni	2076	ST-353	HS2	100	100	100	100	100	100	100	100	.	100	100	100	100
BCH-10927	Campylobacter	jejuni	5326	.	HS4	100	100	100	100	100	100	100	100	.	100	100	100	100
BCH-10948	Campylobacter	jejuni	2131	.	HS15	.	.	.	.	.	.	.	.	.	.	.	.	.
BCH-10954	Campylobacter	jejuni	2131	.	HS15	.	.	.	.	.	.	.	.	.	.	.	.	.
BCH-10973	Campylobacter	lari	328	.	.	.	.	.	.	.	.	.	.	.	.	.	.	.
BCH-10998	Campylobacter	jejuni	45	ST-45	.	.	.	.	.	.	.	.	.	.	.	.	.	.
BCH-11000	Campylobacter	jejuni	12672	.	HS4	100	100	100	100	100	100	100	100	.	100	100	100	100
BCH-11033	Campylobacter	coli	830	ST-828	.	.	.	.	.	.	.	.	.	.	.	.	.	.
BCH-11051	Campylobacter	coli	872	ST-828	HS37	.	.	.	.	.	.	.	.	.	.	.	.	.
BCH-11107	Campylobacter	jejuni	9060	.	.	.	.	.	.	.	.	.	.	.	.	.	.	.
BCH-11111	Campylobacter	jejuni	2398	.	HS42	.	.	.	.	.	.	.	.	.	.	.	.	.
BCH-11199	Campylobacter	jejuni	354	ST-354	HS53	100	.	.	.	.	.	.	.	86.52	.	.	.	.
BCH-11200	Campylobacter	jejuni	354	ST-354	HS53	100	.	.	.	.	.	.	.	86.52	.	.	.	.
BCH-11253	Campylobacter	jejuni	132	ST-508	HS4	.	.	.	.	.	.	.	.	.	.	.	.	.
BCH-11311	Campylobacter	jejuni	2131	.	HS15	.	.	.	.	.	.	.	.	.	.	.	.	.
BCH-11320	Campylobacter	jejuni	11372	.	HS10	99.78	100	100	100	100	100	100	100	.	100	100	100	100
BCH-11348	Campylobacter	jejuni	588	.	HS52	.	.	.	.	.	.	.	.	.	.	.	.	.
BCH-11353	Campylobacter	jejuni	10594	ST-403	HS33	99.78	100	100	100	100	100	100	100	.	100	100	100	100
BCH-11387	Campylobacter	jejuni	5	ST-353	.	100	100	100	100	100	100	100	100	.	100	100	100	100
BCH-11399	Campylobacter	jejuni	2109	ST-45	HS55	.	.	.	.	.	.	.	.	.	.	.	.	.
BCH-11411	Campylobacter	jejuni	985	ST-403	HS23	100	100	100	100	100	100	100	100	.	100	100	100	100
BCH-11417	Campylobacter	jejuni	2146	ST-464	HS2	100	100	100	100	100	100	100	100	.	100	100	100	100
BCH-11426	Campylobacter	coli	860	ST-828	.	.	.	.	.	.	.	.	.	.	.	.	.	.
BCH-11428	Campylobacter	jejuni	2042	.	HS6	.	.	.	.	.	.	.	.	.	.	.	.	.
BCH-11447	Campylobacter	jejuni	5221	.	HS4	.	.	.	.	.	.	.	.	.	.	.	.	.
BCH-11457	Campylobacter	jejuni	2076	ST-353	.	100	100	100	100	100	100	100	100	.	100	100	100	100
BCH-11476	Campylobacter	coli	11954	.	HS15	.	.	.	.	.	.	.	.	.	.	.	.	.
BCH-11505	Campylobacter	jejuni	2118	.	HS23	100	100	100	100	100	100	100	100	.	100	100	100	100
BCH-11511	Campylobacter	jejuni	12673	.	HS8	100	100	100	100	100	100	100	100	.	100	100	100	99.97
BCH-11515	Campylobacter	jejuni	5144	ST-460	HS4	100	100	100	100	100	100	100	100	.	100	100	100	100
BCH-11527	Campylobacter	jejuni	51	ST-443	HS37	.	.	.	.	.	.	.	.	.	.	.	.	.
BCH-11531	Campylobacter	jejuni	4698	.	HS6	100	100	100	100	100	100	100	100	.	100	100	100	100
BCH-11533	Campylobacter	jejuni	12268	.	HS1	.	.	.	.	.	.	.	.	.	.	.	.	.
BCH-11568	Campylobacter	coli	825	ST-828	.	.	.	.	.	.	.	.	.	.	.	.	.	.
BCH-11595	Campylobacter	jejuni	2131	.	HS15	.	.	.	.	.	.	.	.	.	.	.	.	.
BCH-11614	Campylobacter	jejuni	2274	.	HS8	100	100	100	100	100	100	100	100	.	100	100	100	100
BCH-11616	Campylobacter	jejuni	2274	.	HS15	100	100	100	100	100	100	100	100	.	100	100	100	100
BCH-11687	Campylobacter	jejuni	2274	.	HS8	100	100	100	100	100	100	100	100	.	100	100	100	100
BCH-11728	Campylobacter	jejuni	45	ST-45	.	.	.	.	.	.	.	.	.	.	.	.	.	.
BCH-12161	Campylobacter	jejuni	3748	ST-41	HS55	.	.	.	.	.	.	.	.	.	.	.	.	.
BCH-12339	Campylobacter	jejuni	9060	.	.	.	.	.	.	.	.	.	.	.	.	.	.	.
BCH-12340	Campylobacter	jejuni	2042	.	HS6	.	.	.	.	.	.	.	.	.	.	.	.	.
BCH-12599	Campylobacter	jejuni	986	.	HS15	.	.	.	.	.	.	.	.	.	.	.	.	.
IDH-11847	Campylobacter	coli	1593	ST-828	.	.	.	.	.	.	.	.	.	.	.	.	.	.
IDH-11848	Campylobacter	coli	860	ST-828	.	.	.	.	.	.	.	.	.	.	.	.	.	.
IDH-11849	Campylobacter	jejuni	986	.	HS15	.	.	.	.	.	.	.	.	.	.	.	.	.
IDH-11854	Campylobacter	jejuni	2042	.	HS6	.	.	.	.	.	.	.	.	.	.	.	.	.
IDH-11860	Campylobacter	jejuni	12676	ST-48	HS10	.	.	.	.	.	.	.	.	.	.	.	.	.
IDH-11999	Campylobacter	coli	825	ST-828	.	.	.	.	.	.	.	.	.	.	.	.	.	.
IDH-12026	Campylobacter	coli	830	ST-828	.	.	.	.	.	.	.	.	.	.	.	.	.	.
IDH-12030	Campylobacter	coli	830	ST-828	.	.	.	.	.	.	.	.	.	.	.	.	.	.
IDH-12041	Campylobacter	coli	830	ST-828	.	.	.	.	.	.	.	.	.	.	.	.	.	.
IDH-12128	Campylobacter	jejuni	2315	ST-464	HS2	100	100	100	100	100	100	100	100	.	100	100	100	100
IDH-12131	Campylobacter	jejuni	2131	.	HS15	.	.	.	.	.	.	.	.	.	.	.	.	.
IDH-12235	Campylobacter	jejuni	2274	.	HS4	100	100	100	100	100	100	100	100	.	100	100	100	100
IDH-12384	Campylobacter	coli	830	ST-828	.	.	.	.	.	.	.	.	.	.	.	.	.	.
IDH-12399	Campylobacter	coli	830	ST-828	.	.	.	.	.	.	.	.	.	.	.	.	.	.
IDH-12421	Campylobacter	lari	328	.	.	.	.	.	.	.	.	.	.	.	.	.	.	.
IDH-12448	Campylobacter	jejuni	1818	ST-45	.	.	.	.	.	.	.	.	.	.	.	.	.	.
IDH-12583	Campylobacter	jejuni	22	ST-22	HS19	.	.	.	.	.	.	.	.	.	.	.	.	.
IDH-12585	Campylobacter	jejuni	9019	.	HS15	100	100	100	100	100	100	100	100	.	100	100	100	100
Novel STs are shown in bold.
The numbers in the cells indicate coverage against the T6SS component genes in Campylobacter jejuni subsp. jejuni strain 14980A (CP017029.1).

## Sheet: Table S5
Table S5. Summary of the primer sequences for Penner genotyping in the C. jejuni.
Primers	Product size (bp)	Penner Recognized	Forward sequence	Reverse sequence	ref
MiX Alpha
Mu_HS2	62	HS2	CAGCATTGGAGGATTTACAATATAT	CATCCTAGCACAACTCACTTCA	1
Mu_HS3	149	HS3	GGTAAGGTTGATTCTGGGTTTAAT	AGATTAGGCCAAGCAATGATAA	1
Mu_HS4A	370	HS4A	TATATTTGGTTAGGGATCCA	CCTAACATATCATACACTACGGT	1
Mu_HS6	185	HS6 & HS7	CATACATTTGCTTTCAGATTCTTTAC	ACACGCCTATTGTTGTTGTTC	1
Mu_HS10	229	HS10	TCTTATGCAGCACGCTGAT	CAAATTCAATCGACTAGCCACT	1
Mu_HS15	325	HS15, HS31 & HS58	ACAGGTAATAAAATGTGCGAGTTT	ATGCATCTGCAACATCATCC	1
Mu_HS41	279	HS41	CTTACATATGCTGGTAGAGATGATATG	TGCAATCTCTAAAGCCCAAG	1
Mu_HS53	251	HS53	AGGCAAGCAGGAATTGTTT	TTAATTGCTCTTTGGCAATCTT	1
Mu_HS19	450	HS19	CGAGGATGAAAATGCCTCAA	GGCAACAAACAAACATATTCAGA	1
Mu_HS63	522	HS63	AAATTTGTTTTTCATATTTTTACGG	TTAGGTGCGGTTACCAAAGG	1
Mu_HS33	819	HS33 & HS35	GTAGCGGATCAGCAGCATTA	CATCAAAATCATCTTTTAACACCAA	1
MiX Beta
Mu_HS1	610	HS1	TTGGCGGTAAGTTTTTGAAGA	GCAAGAGAAACATCTCGCCTA	1
Mu_HS4B	652	HS4B	GTGGACATGGAACTGGGACT	AAAACGTTTAAAGTCAGTGGAAA	1
Mu_HS8	342	HS8 & HS17	TTCACGTGGAGGATTATTGG	TTGAACATTTCATGTGTATTCCCTA	1
Mu_HS23/36	161	HS23 & HS36	GCTTGGGAGATGAATTTACCTTTA	GCTTTATATCTATCCAGTCCATTATCA	1
Mu_HS42	440	HS42	ATGGTAAAACCGGCATTTCA	ATGCTTCAGTTCCACCCAAA	1
Mu_HS57	100	HS57	GGGGTAAAATAGCCAATATTCCA	CCAACAAGCCATATTTGTTTTTC	1
Mu_HS12	201	HS12	GGAGGTAAAACGATATTCTCCTTAAA	TGAAGATTTTGAATGGATGTGTG	1
Mu_HS27	280	HS27	GAATAAATATTGCTTCCATACTTTCAA	GCAAAATGAGAATCTCCACCA	1
Mu_HS21	801	HS21	TGGATGGGATATTGATGACAA	CCCTGGAAGAGTATGGGACA	1
Mu_HS31	857	HS5 & HS31	GGCAAAGAGCTTTATTTTGTTGA	GCCGTAGCAACATCAAATACA	1
Mix Gamma
Mu_HS44	148	HS44	AGAAGATGCACTAGGCTCTAG	GCTATCTAATTCCATCCCTG	1
Mu_HS45	128	HS45, HS5, HS32, & HS60	TCCACTTGGGATGAAAAGGA	ACCGCATACTTTGAGCCTGT	1
Mu_HS29	185	HS29	CCCATATTTAAACAATGGAGTGA	TCATACTTTGAAAAACATTATCTGGA	1
Mu_HS22	216	HS22	TCATGGAGCTGGAACAACAG	GCTGGAACTTCTTTTGCAATC	1
Mu_HS9	278	HS9	AAAACTATTAGCTTGATTTTACCTTGG	GCGAAAGACGGATTGTTCAT	1
Mu_HS37	541	HS37	TGGATGAAGGGGACTTATGG	TGGTTTGAAGAGCATCAGCA	1
Mu_HS18	653	HS18	CAGCTATAAATCATGGGTATTGGA	GTAATCAATACATTTTTCCTTGCTT	1
Mix Delta
Mu_HS58	85	HS58 & HS32	TCCGGAAAAATTTTATTTAGATTCTC	AACAATACCAGGATACCAATCTTCA	1
Mu_HS52	170	HS52	AAAACACGCTATTAATCATGGTGAC	ATGTAGGCCAAGTTATACAACCTTTT	1
Mu_HS60	241	HS60	GAAATCATTTTTATGATATTGTGGTT	TCACAGTCACAATAAATAGCCAAA	1
Mu_HS55	341	HS55	GAGATGGTGGTGGTCATCAA	ACGTTGCAACCAATCCTTTG	1
Mu_HS32	420	HS32	GCATACCAGATGGCTTTGG	AATGCAGCGTGCTTCTTATTT	1
Mu_HS11	540	HS11	GAATTGGACATAACCACGGAAT	ATGCAAAGTGCACATATTCTCC	1
Mu_HS40	636	HS40	CAACCCTTGGATGACAATAGAGA	ACCGTCAATATCATCAGGATTTA	1
References
1. Poly F, Serichantalergs O, Kuroiwa J, Pootong P, Mason C, Guerry P, Parker CT. 2015. Updated Campylobacter jejuni Capsule PCR Multiplex Typing System and Its Application to Clinical Isolates from South and Southeast Asia. PLoS One 10:e0144349.
